# Supplementary material for: A synthetic C4 shuttle via the β-hydroxyaspartate cycle in C3 plants
Source: Proc Natl Acad Sci U S A. 2021 May 17;118(21):e2022307118. doi: 10.1073/pnas.2022307118 (PMC8166194; doi:10.1073/pnas.2022307118)
Supplement: Supplementary File [file pnas.2022307118.sd01.xlsx]

## Sheet: Tabelle1
Ext. Data 1: Enzymatic activity of BHAC enzymes in Arabidopsis rosette leaves. For ISR the rate of percentual 15N label enrichment in aspartate was quantified. Shown mean and standard deviation (SD).
Col-0	Mean	SD	Unit
AGAT	83.7424	20.0635	mU mg protein-1
BHAA	3.04492	6.04207	mU mg protein-1
BHAD	22.0974	14.8973	mU mg protein-1
ISR	87.4	38.3	Increase percent 15N aspartate min-1 mg protein-1
Col::BHAC#1
AGAT	1680.74	338.883	mU mg protein-1
BHAA	478.912	159.945	mU mg protein-1
BHAD	521.111	112.895	mU mg protein-1
ISR	1061	243	Increase percent 15N aspartate min-1 mg protein-1
Col::BHAC#2
AGAT	1974.81	262.64	mU mg protein-1
BHAA	353.095	176.717	mU mg protein-1
BHAD	504.489	36.4427	mU mg protein-1
ISR	936	213	Increase percent 15N aspartate min-1 mg protein-1
ggt1-1
AGAT	64.4451	39.8488	mU mg protein-1
BHAA	19.1661	27.8897	mU mg protein-1
BHAD	29.6052	18.0966	mU mg protein-1
ISR	7.08	8.8	Increase percent 15N aspartate min-1 mg protein-1
ggt1-1::BHAC#1
AGAT	2224.74	293.95	mU mg protein-1
BHAA	387.166	61.2395	mU mg protein-1
BHAD	404.343	115.336	mU mg protein-1
ISR	336	130	Increase percent 15N aspartate min-1 mg protein-1
ggt1-1::BHAC#2
AGAT	1821.01	228.072	mU mg protein-1
BHAA	370.537	206.354	mU mg protein-1
BHAD	305.475	116.244	mU mg protein-1
ISR	537	56.3	Increase percent 15N aspartate min-1 mg protein-1
