# Supplementary material for: A synthetic C4 shuttle via the β-hydroxyaspartate cycle in C3 plants
Source: Proc Natl Acad Sci U S A. 2021 May 17;118(21):e2022307118. doi: 10.1073/pnas.2022307118 (PMC8166194; doi:10.1073/pnas.2022307118)
Supplement: Supplementary File [file pnas.2022307118.sd02.xlsx]

## Sheet: Tabelle1
Ext.Data 2: Metabolome of BHAC plants. Shown is mean and standard deviation (SD) of the calculated relative amount per mg fresh weight of four biological replicates per genotype for each condition
	Mean						SD
	Col-0	Col::BHAC#1	Col::BHAC#2	ggt1-1	ggt1-1::BHAC#1	ggt1-1::BHAC#2	Col-0	Col::BHAC#1	Col::BHAC#2	ggt1-1	ggt1-1::BHAC#1	ggt1-1::BHAC#2
Shift
alpha-Alanine	0.028133	0.294183	0.31907	0.0988752	0.457805	0.651184	0.00371266	0.0247763	0.0461055	0.0141149	0.0191976	0.0667623
alpha-Ketoglutarate	0.0113228	0.0380435	0.0238177	0.00667421	0.0300467	0.034534	0.00520804	0.010479	0.0133092	0.000650439	0.0205275	0.0156159
Asparagine	0.121853	0.16122	0.0937669	0.10367	0.0852828	0.109427	0.0407253	0.0116769	0.0717127	0.0338087	0.0187271	0.0225434
Aspartate	0.375703	0.943231	0.939708	0.975379	1.77694	1.89926	0.138405	0.0960028	0.771422	0.130832	0.151407	0.0459555
erythro-BHA	0.000167176	0.00105117	0.000654239	6.89151e-05	0.00102512	0.000977678	8.76002e-05	0.000305615	0.000238845	3.75313e-05	0.000347328	8.85814e-05
threo-BHA	0.000408364	0.00652527	0.0030681	0.000172362	0.00504522	0.00562138	0.000330072	0.00143551	0.00201056	4.96252e-05	0.00193665	0.00106861
Citrate+Isocitrate	0.202606	0.241719	0.127157	0.282331	0.401206	0.392585	0.0899918	0.0524809	0.10885	0.0328543	0.105866	0.0495213
Cysteine	0.0733099	0.0363628	0.0216779	0.0615801	0.0291257	0.028739	0.0224618	0.00709465	0.00769298	0.00726062	0.00456168	0.00119084
Fructose	0.148279	0.155837	0.0596678	0.111352	0.0984372	0.131626	0.0405619	0.0411365	0.0440718	0.0074955	0.0374122	0.0339799
Fumarate	2.48628	2.37295	2.42826	1.15478	1.65877	1.70055	0.423	0.185822	0.562549	0.0544869	0.0490266	0.0901789
Gaba	0.014225	0.0232057	0.0161238	0.0102973	0.0270965	0.0310933	0.00616704	0.00547268	0.0179365	0.00100005	0.00820864	0.00710515
Glucose	0.117319	0.111147	0.0383726	0.123926	0.0760407	0.102551	0.0392009	0.0447628	0.0313751	0.00849398	0.0553379	0.0585872
Glutamate	1.31904	3.45585	2.953	1.24249	3.8147	3.89322	0.291949	0.656236	1.83872	0.0831602	0.221337	0.336827
Glycerate	0.0542744	0.0274903	0.0254719	0.0262311	0.0302827	0.0310174	0.0118178	0.00499206	0.00967578	0.00166222	0.00296356	0.00331131
Glycine	1.0379	1.12239	0.428712	0.242521	0.785087	1.10813	0.373632	0.222376	0.481991	0.0326025	0.211797	0.174344
Glycolate	0.00648969	0.0166912	0.00746967	0.0126567	0.0192496	0.0198023	0.0012302	0.00228841	0.00250493	0.000735366	0.00199908	0.00207186
Isocitrate	0.128969	0.0677587	0.0420498	0.13058	0.0593987	0.0705048	0.0247932	0.0408267	0.029211	0.00445627	0.0249348	0.014004
Leucine	0.00703538	0.0205943	0.0153784	0.00630025	0.00982844	0.0299162	0.00176395	0.0101805	0.00118065	0.00113944	0.00140955	0.00149669
Lysine	0.0177314	0.0739791	0.0814188	0.0369564	0.0663282	0.111426	0.00737832	0.0181051	0.0918024	0.00777908	0.0152316	0.0150515
Malate	0.293902	0.365038	0.272734	0.440185	0.501638	0.498137	0.0776059	0.0682058	0.19215	0.0314045	0.0631469	0.0336457
Mannose	0.160398	0.303226	0.0572676	0.332083	0.196872	0.284751	0.187379	0.116854	0.10001	0.0296619	0.152392	0.163581
Methionine	0.0127231	0.042338	0.0328124	0.0384023	0.0467715	0.0561476	0.0040585	0.00398794	0.0299127	0.00965127	0.0102447	0.00893918
Myoinositol	0.293348	0.350669	0.118706	0.335578	0.327617	0.350064	0.0534702	0.0456192	0.128008	0.0184311	0.0417102	0.0207129
Ornithine	0.0280688	0.343036	0.300345	0.0586929	0.425717	0.564243	0.0127587	0.0478556	0.343132	0.0132902	0.160014	0.0745683
Phenylalanine	0.0348949	0.0866758	0.10976	0.030538	0.0404039	0.0537423	0.00512325	0.0189585	0.0397337	0.00212411	0.00157064	0.00290827
Proline	0.00706856	0.121455	0.059478	0.00989956	0.032348	0.268106	0.00230444	0.0824554	0.0218818	0.00405749	0.00742422	0.0608105
Putrescine	0.0741054	0.0751785	0.0551451	0.0649412	0.0791696	0.112091	0.0318916	0.0267169	0.0492459	0.0102345	0.0259469	0.0326651
Pyruvate	0.00221616	0.0188294	0.0150744	0.00494071	0.0220652	0.0231559	0.000778596	0.00561879	0.0106128	0.000731176	0.0146031	0.00996802
Serine	0.0773141	0.3043	0.0679965	0.0142727	0.152993	0.313673	0.0186952	0.194345	0.0210779	0.00661327	0.0507729	0.033892
Shikimate	0.028926	0.022975	0.0290391	0.0191707	0.0419819	0.0407351	0.00614038	0.00232269	0.00334933	0.00108897	0.00233536	0.00320404
Succinate	0.0185172	0.029594	0.0293784	0.0103707	0.0220834	0.0225124	0.00320113	0.00393564	0.00539479	0.000379306	0.00365442	0.00254387
Sucrose	2.68194	3.21783	2.7863	3.57312	4.4662	4.05882	0.342786	0.413726	2.21278	1.08402	0.393774	0.390924
Threonine	0.0763854	0.13644	0.10347	0.139915	0.149947	0.166059	0.010764	0.0154193	0.0160129	0.0222643	0.0224815	0.0134231
Valine	0.0554741	0.118691	0.157711	0.119411	0.0960704	0.134285	0.00656648	0.0345107	0.0588815	0.0231635	0.0132166	0.0134205
AC
alpha-Alanine	0.0456729	0.244053	0.51066	0.244647	0.466254	0.449478	0.00716659	0.00969962	0.0234634	0.0161455	0.0277003	0.0186111
alpha-Ketoglutarate	0.0233055	0.0149711	0.0266643	0.0023319	0.0128894	0.0121874	0.00420648	0.0036571	0.0066974	0.000433628	0.00550795	0.00354239
Asparagine	0.0308724	0.113645	0.0469226	0.180624	0.0406031	0.0419304	0.0193446	0.0187439	0.00488735	0.0312599	0.00935701	0.00845535
Aspartate	0.221635	1.10523	1.64754	0.865349	1.51831	1.7818	0.0926248	0.0884361	0.105794	0.106584	0.0696919	0.0906073
erythro-BHA	6.588e-05	0.00138479	0.000991868	4.84516e-05	0.00106996	0.000533987	5.42666e-05	0.000259206	0.000267263	2.75778e-05	0.000228868	0.000224751
threo-BHA	6.10748e-05	0.00951241	0.00636084	0.000140902	0.00926845	0.00435611	4.13012e-05	0.00097431	0.00081077	9.46329e-05	0.00244998	0.00046174
Citrate+Isocitrate	0.0504397	0.221031	0.28146	0.12404	0.327369	0.366016	0.0181079	0.0200072	0.0315418	0.016139	0.034436	0.0216776
Cysteine	0.0198379	0.0198151	0.0287414	0.0144434	0.0200734	0.0207395	0.00235929	0.000963242	0.00262827	0.00132461	0.00344368	0.00144121
Fructose	0.338189	0.178142	0.172979	0.186408	0.127543	0.123082	0.0378568	0.0270217	0.0255084	0.00991358	0.0309336	0.0126122
Fumarate	1.37678	1.61236	2.34946	0.658758	1.30567	1.45338	0.276815	0.069529	0.0934748	0.0687442	0.111914	0.113982
Gaba	0.00345804	0.00731414	0.00903028	0.00482185	0.00495404	0.00993043	0.000352709	0.00024343	0.00126898	0.000280108	0.00211332	0.000902922
Glucose	0.239155	0.120923	0.147114	0.200213	0.11068	0.0728623	0.00942482	0.0272929	0.0303324	0.0470285	0.046513	0.0264179
Glutamate	0.767697	2.35644	3.51681	0.769202	2.03983	2.53411	0.191039	0.262293	0.298557	0.0892679	0.171291	0.154839
Glycerate	0.0402355	0.0245033	0.0237676	0.0161865	0.0255955	0.0257068	0.00542116	0.000678537	0.000535687	0.000888272	0.00126551	0.00238142
Glycine	2.50791	1.26523	1.10186	0.28286	0.327596	0.383562	0.195799	0.0570826	0.0881615	0.0115321	0.158427	0.03265
Glycolate	0.00533663	0.0103726	0.0120853	0.00586294	0.0133204	0.0182164	0.000583762	0.000659117	0.000968361	0.000563119	0.00118059	0.000761421
Isocitrate	0.107089	0.0276859	0.0113541	0.0621681	0.00975089	0.0593516	0.059838	0.0362039	0.000700363	0.0163126	0.00258459	0.0128936
Leucine	0.00218348	0.00352658	0.00650647	0.00643256	0.00572967	0.00662707	0.000889425	0.000750418	0.00137315	0.000490677	0.00106927	0.00105482
Lysine	0.00295236	0.0378588	0.0149309	0.0162781	0.0116575	0.0239603	0.00124654	0.00802318	0.00169683	0.00373609	0.00454744	0.00353385
Malate	0.222768	0.341444	0.45241	0.215493	0.376634	0.36397	0.0322315	0.0282012	0.0285426	0.0186141	0.0168087	0.0094847
Mannose	0.631414	0.333869	0.396244	0.553085	0.269336	0.169478	0.0535198	0.0780945	0.0872738	0.132986	0.196587	0.121601
Methionine	0.00706415	0.0340601	0.0274001	0.034966	0.026055	0.0361922	0.0028669	0.00113943	0.00185675	0.00396775	0.00384848	0.00210097
Myoinositol	0.274437	0.297844	0.19994	0.126072	0.203223	0.092368	0.0214573	0.00945408	0.00803208	0.00736722	0.0276993	0.00902893
Ornithine	0.0218397	0.264414	0.0949906	0.0875651	0.0537722	0.103051	0.0123752	0.0350929	0.00754575	0.00854775	0.0192979	0.0258434
Phenylalanine	0.0139259	0.0421161	0.031676	0.0161758	0.0162993	0.0401146	0.00294408	0.00437948	0.0027794	0.00178768	0.00157397	0.00304185
Proline	0.00600039	0.0181226	0.0241495	0.0227619	0.0241246	0.0115423	0.0034471	0.00327495	0.00491174	0.00190189	0.00873131	0.00208886
Putrescine	0.0991887	0.132095	0.0485703	0.147578	0.0858487	0.12388	0.00372838	0.0326119	0.00799575	0.0308555	0.0254534	0.0143182
Pyruvate	0.00537296	0.0205745	0.0206137	0.00468829	0.0254644	0.0211885	0.000640049	0.00191813	0.00545263	0.000563632	0.0101635	0.00482559
Serine	0.563262	0.721012	0.609486	0.0551109	0.33474	0.290086	0.173282	0.177615	0.0373143	0.00992503	0.0252319	0.0649656
Shikimate	0.0467119	0.0470634	0.0576774	0.0266081	0.0484654	0.0533292	0.00620874	0.00120939	0.00333339	0.00239458	0.00224056	0.00324393
Succinate	0.0252897	0.0144553	0.0212686	0.00408474	0.0101125	0.0125076	0.00158493	0.000404329	0.00129794	0.000213148	0.00108759	0.000882718
Sucrose	3.05247	3.31471	4.61562	4.23322	3.86337	3.59621	0.604975	0.513059	0.255555	0.197051	0.634195	0.257711
Threonine	0.0704567	0.14245	0.18812	0.104115	0.141793	0.133681	0.0146267	0.00556613	0.00640045	0.00604224	0.00738731	0.0104995
Valine	0.0324627	0.0446333	0.0578515	0.0448951	0.057756	0.0611036	0.0124921	0.00763694	0.00365972	0.00332314	0.00216165	0.00974375
HC 12-12
alpha-Alanine	0.506541	0.783286	0.666993	0.428645	0.680629	0.810221	0.0948887	0.0535036	0.12071	0.0988398	0.0506602	0.0534399
alpha-Ketoglutarate	0.00325403	0.0047545	0.00667235	0.00345712	0.00795836	0.00930299	0.00106902	0.000913342	0.00218227	0.000806694	0.00130098	0.00194679
Asparagine	0.34109	0.169148	0.229428	0.122679	0.127418	0.177208	0.0874407	0.0559158	0.0391051	0.035322	0.0434205	0.0758258
Aspartate	1.61673	1.93732	2.31882	1.52416	1.74658	2.37153	0.434489	0.263138	0.180816	0.215323	0.238077	0.146617
erythro-BHA	9.8903e-05	4.25582e-05	0.000263868	0.000240262	0.000148485	0.000160767	3.87551e-05	1.89787e-05	0.000203778	7.05685e-05	4.91904e-05	8.19327e-05
threo-BHA	0.000263826	0.000218961	0.000801538	0.000177403	0.000418837	0.000602145	9.54459e-05	0.000144184	0.000558269	0.000189797	0.000133179	0.000374409
Citrate+Isocitrate	1.34002	1.15017	1.19528	1.34243	1.37979	0.980118	0.182072	0.0435711	0.158841	0.0265212	0.104352	0.147969
Cysteine	0.315296	0.237494	0.203404	0.269861	0.239652	0.16291	0.0452822	0.0305998	0.0391578	0.0439467	0.0146038	0.0284771
Fructose	2.43506	1.23711	0.923038	1.75102	1.38875	0.956318	0.0724019	0.0412881	0.115558	0.145222	0.0874869	0.0819627
Fumarate	5.60014	4.68273	3.92896	5.24122	5.36807	3.19162	0.727198	0.826532	0.234502	0.739193	0.670025	0.239985
Gaba	0.0349194	0.041713	0.0508216	0.0447243	0.0507197	0.0614748	0.00810128	0.00924017	0.0120267	0.0112192	0.0112917	0.0144723
Glucose	1.65366	1.14552	0.930777	1.32644	1.20735	0.917474	0.125131	0.181298	0.0765786	0.208004	0.16194	0.0382247
Glutamate	1.94004	2.33333	2.84	1.9378	2.20462	2.96528	0.389296	0.380791	0.119095	0.267233	0.0960405	0.0946815
Glycerate	0.102515	0.0774013	0.0774522	0.114419	0.0951638	0.0653085	0.0151218	0.0117533	0.015246	0.0143026	0.0134002	0.00432319
Glycine	0.308018	0.39533	0.929602	0.215432	0.354758	0.984895	0.0835033	0.0742145	0.24166	0.0524634	0.101051	0.215317
Glycolate	0.00604587	0.00720106	0.0125016	0.00767262	0.0328659	0.012251	0.000804467	0.00107242	0.00218525	0.00202465	0.00524059	0.000485769
Isocitrate	0.206996	0.182071	0.148727	0.062711	0.0923937	0.150135	0.0309711	0.0175078	0.00799795	0.0892658	0.0879769	0.00904712
Leucine	0.00464645	0.00813756	0.0106423	0.00399824	0.00963934	0.0143421	0.00154219	0.00286195	0.00128764	0.00168333	0.00482464	0.000914584
Lysine	0.00863093	0.00945774	0.0198914	0.0180439	0.0140838	0.0104748	0.00277557	0.00184191	0.00573028	0.00758033	0.00202164	0.00215881
Malate	0.939996	0.719204	0.800096	0.886343	0.886498	0.658999	0.0205251	0.03812	0.0585259	0.0530011	0.0713594	0.0600487
Mannose	4.65368	3.24745	2.62377	3.67516	3.4239	2.56883	0.295367	0.430461	0.224721	0.495715	0.416263	0.105404
Methionine	0.0109252	0.0139631	0.0178018	0.00863963	0.0126659	0.0242876	0.0031912	0.00179339	0.00251676	0.00159153	0.00180546	0.00358976
Myoinositol	1.20847	1.07064	0.850752	1.06744	0.901273	0.815628	0.0694945	0.0902066	0.0518466	0.0859983	0.0596204	0.0596094
Ornithine	0.00995868	0.0190467	0.0241021	0.00840421	0.014861	0.0543328	0.00311644	0.00158768	0.0127652	0.00398019	0.00499754	0.0162978
Phenylalanine	0.0305197	0.0352886	0.047731	0.0337259	0.0386394	0.0414089	0.00695643	0.00484467	0.00454183	0.00523188	0.00514611	0.00118581
Proline	0.0132915	0.0261454	0.0273785	0.00580711	0.0235357	0.0496529	0.00508239	0.0182994	0.0126484	0.00417145	0.0211378	0.0101819
Putrescine	0.19834	0.152808	0.216407	0.191497	0.134765	0.19573	0.0576556	0.018462	0.0174723	0.0674464	0.0433573	0.0307274
Pyruvate	0.00360694	0.00429579	0.00526122	0.00376412	0.00591355	0.00677299	0.000403705	0.000425575	0.000748606	0.000491434	0.00115649	0.00099607
Serine	0.296485	0.185341	0.098232	0.0769986	0.0748766	0.123818	0.0704038	0.146922	0.0653891	0.00642132	0.0260621	0.0779871
Shikimate	0.128418	0.12268	0.106587	0.116483	0.122849	0.103161	0.0199182	0.00921097	0.017033	0.0113955	0.0119021	0.00996187
Succinate	0.0508829	0.042902	0.0325266	0.0425759	0.0369415	0.0299844	0.00540701	0.00186105	0.00419649	0.00153466	0.00251211	0.00214091
Sucrose	5.53758	6.91518	7.5366	6.22003	6.78378	7.20561	0.362112	1.84366	1.11687	1.11534	1.13135	1.64184
Threonine	0.141794	0.150916	0.13239	0.110121	0.132465	0.127932	0.0327894	0.024923	0.0274277	0.0173285	0.0109692	0.0129706
Valine	0.0632213	0.0830445	0.0633927	0.0862653	0.0842903	0.0833518	0.0228391	0.00937547	0.00949909	0.0304842	0.0123733	0.0121938
