# Supplementary material for: A synthetic C4 shuttle via the β-hydroxyaspartate cycle in C3 plants
Source: Proc Natl Acad Sci U S A. 2021 May 17;118(21):e2022307118. doi: 10.1073/pnas.2022307118 (PMC8166194; doi:10.1073/pnas.2022307118)
Supplement: Supplementary File [file pnas.2022307118.sd03.xlsx]

## Sheet: Tabelle1
Ext.Data 3: Ammonium quantification in BHAC plants. Shown is mean and standard deviation (SD) for four biological replicates per genotype per condition measured in technical triplicates
	Mean	SD	Unit
Shift
Col-0	1.59477	0.0532786	NH4 [nmol/mgFW]
Col::BHAC#1	1.4322	0.0464333	NH4 [nmol/mgFW]
Col::BHAC#2	1.44884	0.0491357	NH4 [nmol/mgFW]
ggt1-1	1.79816	0.167034	NH4 [nmol/mgFW]
ggt1-1::BHAC#1	1.50188	0.0206906	NH4 [nmol/mgFW]
ggt1-1::BHAC#2	1.50446	0.0289406	NH4 [nmol/mgFW]
AC
Col-0	1.89953	0.166547	NH4 [nmol/mgFW]
Col::BHAC#1	1.3262	0.0828096	NH4 [nmol/mgFW]
Col::BHAC#2	1.49195	0.13757	NH4 [nmol/mgFW]
ggt1-1	2.28221	0.0981657	NH4 [nmol/mgFW]
ggt1-1::BHAC#1	1.49532	0.124693	NH4 [nmol/mgFW]
ggt1-1::BHAC#2	1.55358	0.0669096	NH4 [nmol/mgFW]
HC
Col-0	1.4948	0.0468785	NH4 [nmol/mgFW]
Col::BHAC#1	1.33266	0.278511	NH4 [nmol/mgFW]
Col::BHAC#2	1.39489	0.101874	NH4 [nmol/mgFW]
ggt1-1	1.46117	0.0664465	NH4 [nmol/mgFW]
ggt1-1::BHAC#1	1.46726	0.0790135	NH4 [nmol/mgFW]
ggt1-1::BHAC#2	1.37809	0.22583	NH4 [nmol/mgFW]
