# Supplementary material for: A synthetic C4 shuttle via the β-hydroxyaspartate cycle in C3 plants
Source: Proc Natl Acad Sci U S A. 2021 May 17;118(21):e2022307118. doi: 10.1073/pnas.2022307118 (PMC8166194; doi:10.1073/pnas.2022307118)
Supplement: Supplementary File [file pnas.2022307118.sd04.xlsx]

## Sheet: Tabelle1
Ext. Data 4: Phenotyping of BHAC plants. Shown is mean and standard deviation (SD) of five biological replicates per genotype per condition.
Days	14		17		21		24		28		31
AC	Mean	SD	Mean	SD	Mean	SD	Mean	SD	Mean	SD	Mean	SD
Rosettearea [cm2]
Col-0	0.2094	0.120619	0.4442	0.277574	1.282	0.857631	2.8332	2.12958	5.8094	3.80169	8.83507	7.88432
Col::BHAC#1	0.4174	0.120616	0.9742	0.107646	2.9252	0.152881	7.0264	0.987175	13.1854	0.655502	25.4616	1.49131
Col::BHAC#2	0.2195	0.0340245	0.347	0.0824257	1.08375	0.233992	2.7715	0.389506	6.40225	0.268326	8.42925	0.368165
ggt1-1	0.164	0.0553715	0.336833	0.105488	0.914	0.234217	3.10367	0.535035	6.203	0.330827	7.78867	0.508755
ggt1-1::BHAC#1	0.073	0.015346	0.1548	0.0463325	0.3016	0.0615045	0.681	0.161853	1.1534	0.0678181	2.0304	0.316577
ggt1-1::BHAC#2	0.1966	0.0406362	0.5276	0.0935377	1.3422	0.324621	1.9066	0.169069	4.024	0.245842	4.5694	0.335643
	0.197	0.0584508	0.3268	0.092872	1.1592	0.497996	1.4436	0.0982767	3.9282	0.0306219	4.8592	0.270735
Rosettediameter [cm]
Col-0	1.3438	0.264312	2.1652	0.150092	3.3596	0.305497	5.1288	0.288672	6.2724	0.331228	8.6256	0.453934
Col::BHAC#1	0.756	0.0509313	1.29	0.294735	2.1415	0.20128	3.19225	0.522741	3.549	0.468405	4.44975	0.380443
Col::BHAC#2	0.743	0.160081	1.14033	0.190931	2.0985	0.26895	3.3145	0.537721	3.98117	0.150256	4.42967	0.203885
ggt1-1	0.4508	0.0288392	0.6414	0.0736702	0.9632	0.125059	1.3696	0.213404	2.0524	0.196715	2.265	0.19572
ggt1-1::BHAC#1	0.8204	0.121234	1.3434	0.232769	2.1722	0.239981	2.6942	0.414674	3.6032	0.271737	4.8708	0.124999
ggt1-1::BHAC#2	0.7578	0.199598	1.104	0.151134	2.1398	0.534562	2.2556	0.152945	3.5986	0.216598	4.8958	0.325531
HC
Rosettearea [cm2]
Col-0	0.5394	0.0883052	1.4318	0.285823	4.2302	0.497394	8.9372	0.642883	14.4468	0.299595
Col::BHAC#1	0.4185	0.1376	1.22225	0.257897	3.71675	0.305151	8.14175	0.589016	14.254	0.184543
Col::BHAC#2	0.293667	0.0626184	1.5345	0.31456	4.34367	0.915691	8.76033	0.505023	14.1958	0.853872
ggt1-1	0.3496	0.112731	1.2612	0.176473	3.4604	0.387772	6.665	0.240444	12.4028	0.0709627
ggt1-1::BHAC#1	0.4386	0.0896454	1.1734	0.315347	3.2064	0.967946	5.8514	0.847447	11.5224	0.783794
ggt1-1::BHAC#2	0.3036	0.0684566	1.1058	0.149555	3.6042	0.440759	5.8884	0.673401	11.9352	0.564673
Rosettediameter [cm]
Col-0	1.731	0.283335	3.063	0.441443	4.9248	0.37618	5.8394	0.3734	10.596	0.292018
Col::BHAC#1	1.42075	0.322298	2.80825	0.316702	4.583	0.134052	5.5325	0.458683	9.871	0.831897
Col::BHAC#2	1.08483	0.14071	3.04017	0.447411	5.26883	0.536593	5.58633	0.592107	10.0145	0.680259
ggt1-1	1.2386	0.20602	2.6202	0.347774	4.3666	0.18354	5.5122	0.649537	8.756	0.778077
ggt1-1::BHAC#1	1.4018	0.164349	2.5574	0.449191	4.0564	0.355622	5.2826	0.309112	7.5642	0.318421
ggt1-1::BHAC#2	1.247	0.209976	2.5472	0.184634	4.551	0.473016	5.3584	0.315121	7.4814	0.155072
