# Supplementary material for: A synthetic C4 shuttle via the β-hydroxyaspartate cycle in C3 plants
Source: Proc Natl Acad Sci U S A. 2021 May 17;118(21):e2022307118. doi: 10.1073/pnas.2022307118 (PMC8166194; doi:10.1073/pnas.2022307118)
Supplement: Supplementary File [file pnas.2022307118.sd05.xlsx]

## Sheet: Tabelle1
Ext. Data 5: A/Ci curve measurements of BHAC plants. Shown is mean of four biological replicates per genotype
	Assimilation [µmol CO2 m-1 s-1]		Ci [µbar]		Ca [µbar]		gsw
	Mean	SD	Mean	SD	Mean	SD	Mean	SD
Col-0
0	-1.59967	0.32183	14.179	2.79026	4.95668	0.516308	0.287755	0.0390206
10	-1.58483	0.252691	21.334	2.2689	12.2	0.264603	0.282593	0.0395533
20	-1.41089	0.191245	29.8408	1.54766	21.9129	0.187689	0.279339	0.0396788
30	-1.11859	0.168153	37.5423	1.19281	31.4429	0.201221	0.272908	0.0405358
40	-0.807022	0.208304	45.0544	1.42129	40.9249	0.22836	0.262358	0.0359026
50	-0.439691	0.146039	52.0461	1.00345	50.3693	0.160708	0.254277	0.0348764
75	0.43804	0.0481608	69.1955	0.551715	73.9994	0.13668	0.239858	0.0321223
100	1.21171	0.0588923	86.629	0.859992	97.724	0.171756	0.22897	0.0324606
200	4.33047	0.256065	155.334	4.41439	192.781	0.375794	0.218415	0.0281655
400	8.42356	2.02569	304.184	30.7273	385.935	3.29362	0.228918	0.0918996
600	13.2549	1.44129	481.792	12.9892	577.408	1.34182	0.269586	0.0272089
800	14.9427	1.85319	648.112	23.9534	774.403	1.67136	0.232166	0.028589
1000	15.8142	2.04204	794.528	34.043	973.364	2.16592	0.169769	0.0281053
1200	16.2982	2.16774	896.382	49.7785	1173.66	2.53831	0.108339	0.0210548
1600	16.5244	2.23329	1167.32	70.1067	1573.6	2.7022	0.0736818	0.01619
Col::BHAC#1
0	-0.661256	0.0350531	9.59939	0.357207	3.36877	0.321071	0.170312	0.00819304
10	-0.655821	0.0357099	17.1167	0.183562	10.9553	0.0468076	0.165901	0.00810981
20	-0.658899	0.0318724	26.9705	0.150468	20.9091	0.042279	0.163029	0.00729412
30	-0.617471	0.02863	36.3701	0.583321	30.8217	0.0872843	0.159848	0.00662205
40	-0.607476	0.0372986	46.1213	0.524375	40.7545	0.0868658	0.155541	0.0053199
50	-0.555068	0.0631572	55.3951	0.881505	50.6477	0.128053	0.151275	0.00680862
75	-0.077671	0.0877754	73.9566	1.07778	74.882	0.134111	0.147622	0.00693227
100	0.573671	0.10563	90.007	1.27873	98.8793	0.113106	0.142593	0.00363158
200	2.86546	0.230167	156.86	2.4539	195.03	0.222362	0.138292	0.00376265
400	6.47044	1.17163	311.654	18.2724	388.838	1.7114	0.159223	0.0250932
600	10.6967	1.07859	470.526	7.31949	581.471	1.4736	0.179239	0.0117185
800	12.0265	1.42478	648.978	16.9838	778.704	2.41531	0.17667	0.0130572
1000	12.2093	1.60271	835.138	28.5787	977.935	2.62616	0.168808	0.0196319
1200	12.0706	1.38516	1021.51	37.8738	1177.54	2.20952	0.158418	0.0260003
1600	11.9604	1.35074	1399.69	45.2683	1576.73	2.04075	0.145	0.0257829
Col::BHAC#2
0	0.713815	3.19995	92.7759	162.336	100.579	193.739	0.188503	0.0343095
10	-0.83074	0.095791	16.6816	4.15942	9.44502	3.60805	0.185053	0.0337586
20	-0.779853	0.052879	25.2665	5.39997	18.5882	5.05749	0.182262	0.0332143
30	-0.705199	0.0421755	34.4274	5.08019	28.4478	4.99441	0.177308	0.0360835
40	-0.67194	0.042979	43.8653	4.98301	38.3392	4.98889	0.174645	0.0375091
50	-0.563719	0.0984257	52.6014	4.35549	48.1534	4.93395	0.169493	0.0382218
75	-0.231594	0.294895	69.5884	9.15582	68.7941	12.0697	0.167223	0.0386746
100	0.324931	0.292657	87.5837	9.3411	92.9209	12.0379	0.163585	0.0402099
200	2.04888	1.08458	146.305	37.7327	171.295	48.2845	0.160611	0.0409548
400	5.80645	1.35294	311.53	42.4701	378.939	45.8568	0.170325	0.0434196
600	8.90112	2.05387	494.931	20.6205	584.41	2.87394	0.19431	0.0323291
800	10.0648	2.40253	674.538	28.3066	781.956	3.40151	0.188123	0.0304869
1000	10.3628	2.61744	856.745	38.7894	980.961	3.51802	0.173115	0.0306177
1200	10.511	2.54072	1036.63	44.9108	1180.57	3.1319	0.153618	0.0261727
1600	10.6034	2.35499	1409.08	49.1376	1579.68	2.84362	0.135623	0.0249301
ggt1-1
0	3.43568	3.20543	260.347	166.082	293.397	192.731	0.249745	0.0567393
10	-1.20787	0.108023	14.5486	2.72022	6.30531	3.67101	0.243165	0.0554802
20	-1.0787	0.0922134	21.4915	3.75744	14.1181	4.88777	0.236745	0.0542224
30	-0.941184	0.0782176	30.3726	3.53818	23.8593	4.83102	0.226438	0.0530724
40	-0.806137	0.0885977	39.2728	3.3582	33.5966	4.82378	0.21301	0.0531599
50	-0.641134	0.067571	47.8033	3.4157	43.2823	4.83445	0.199141	0.052151
75	-0.412463	0.245431	59.389	9.34853	56.6569	12.072	0.187678	0.0513589
100	0.0125497	0.273777	79.3591	9.66547	80.9401	11.9766	0.171196	0.0510741
200	0.794912	1.11891	113.968	39.5943	123.325	48.1022	0.160338	0.0485628
400	4.69871	1.44524	301.064	62.3274	359.525	72.5727	0.177444	0.08089
600	8.4481	0.949875	512.558	10.2006	583.409	1.96059	0.249541	0.0556895
800	11.3567	1.19953	676.566	13.4026	778.133	2.82508	0.229511	0.0522345
1000	12.7472	1.02129	839.113	17.1933	975.509	3.36362	0.189919	0.050809
1200	13.2379	1.05066	987.875	28.4182	1175.23	3.37865	0.140168	0.0394571
1600	13.525	1.06544	1315.4	53.0647	1574.7	3.5792	0.10391	0.0310818
ggt1-1::BHAC#1
0	-0.77836	0.126643	11.8629	1.00459	3.69571	0.478844	0.152041	0.0140619
10	-0.757446	0.134452	18.8292	0.881663	10.9353	0.183381	0.149571	0.0141664
20	-0.694171	0.0854936	28.0112	0.468738	20.8708	0.134231	0.146662	0.0132452
30	-0.671993	0.142925	37.5823	0.95245	30.7615	0.110244	0.142784	0.0132117
40	-0.640447	0.141824	47.0107	1.23157	40.6958	0.108897	0.141137	0.013213
50	-0.595449	0.0680596	56.4095	0.461993	50.6315	0.0901057	0.13769	0.0138241
75	-0.211607	0.0819774	75.7933	1.11952	75.0594	0.0929484	0.1358	0.0137341
100	0.313204	0.0958798	93.138	1.16711	99.3453	0.148261	0.131049	0.0135667
200	2.35954	0.213532	162.286	2.162	196.421	0.521325	0.129471	0.0120327
400	5.64983	0.980492	314.113	14.8438	391.559	1.4459	0.137963	0.0277635
600	9.69936	0.926284	470.221	8.01709	585.544	2.12505	0.155105	0.0142935
800	11.5698	1.10399	641.01	14.0071	782.523	2.89843	0.15301	0.0154929
1000	11.7763	1.0658	820.199	21.9886	981.808	3.2593	0.138675	0.0107516
1200	11.8102	1.11672	998.065	29.8179	1181.59	3.18719	0.124545	0.0153247
1600	11.4053	1.01973	1374.99	34.7205	1581.39	3.17778	0.111386	0.0178208
ggt1-1::BHAC#2
0	-0.769933	0.169005	13.9295	3.73479	3.69889	0.0243349	0.124342	0.0164686
10	-0.733917	0.153444	20.6938	3.75329	10.9117	0.0650339	0.12214	0.0165424
20	-0.683721	0.162161	29.836	3.61763	20.8283	0.0750521	0.119518	0.0141012
30	-0.650947	0.138893	39.2764	3.33406	30.7469	0.0685129	0.116576	0.0136442
40	-0.562086	0.132706	47.8696	3.25033	40.6278	0.0726288	0.114213	0.0140653
50	-0.448265	0.0860956	55.9467	2.19779	50.4882	0.0714816	0.111309	0.0133291
75	-0.167171	0.141374	75.918	2.63347	75.037	0.172076	0.108127	0.0118614
100	0.316066	0.166352	92.4016	2.32148	99.3697	0.303998	0.106566	0.0128542
200	2.01057	0.438344	160.819	4.75207	196.944	0.996492	0.101851	0.0114414
400	4.91235	0.916591	315.457	12.4207	392.549	1.95632	0.118687	0.0226234
600	8.17137	1.339	472.731	7.44094	587.771	3.46165	0.130286	0.0195405
800	9.74458	1.67143	647.966	13.3328	785.197	4.31574	0.132264	0.0172615
1000	10.0359	1.51677	836.468	10.3857	984.24	4.47182	0.130583	0.0198786
1200	10.2425	1.6088	1019.26	11.3847	1183.64	4.5199	0.121595	0.0189455
1600	10.2469	1.37486	1395.99	11.7947	1582.76	4.89009	0.111966	0.0204999
