# Supplementary material for: A synthetic C4 shuttle via the β-hydroxyaspartate cycle in C3 plants
Source: Proc Natl Acad Sci U S A. 2021 May 17;118(21):e2022307118. doi: 10.1073/pnas.2022307118 (PMC8166194; doi:10.1073/pnas.2022307118)
Supplement: Supplementary File [file pnas.2022307118.sd06.xlsx]

## Sheet: Tabelle1
Ext. Data 6: Light response measurements of BHAC plants. Shown is mean of four biological replicates per genotype
	Ci [µbar]		Ca [µbar]		Assimilation [µmol CO2 m-1 s-1]
	Mean	SD	Mean	SD	Mean	SD
Col-0
0	416.347	10.9423	400.392	0.183262	-1.08672	0.196153
10	402.184	3.58841	400.071	0.0798436	-0.465462	0.11978
20	390.54	2.09513	399.805	0.0232289	0.059323	0.0694703
30	382.211	4.27552	399.57	0.0779033	0.490189	0.177316
40	374.346	6.63835	399.376	0.161627	0.906236	0.319424
50	368.063	9.49695	399.197	0.202652	1.26182	0.524961
75	350.731	17.2335	398.753	0.368984	2.21899	0.915866
100	352.627	14.5665	398.389	0.503371	2.75241	0.826653
200	243.544	130.901	397.084	1.02756	5.43167	1.27342
500	299.13	20.2328	395.76	1.68536	7.59732	0.601421
750	299.986	26.581	395.453	1.93372	8.06802	0.333005
1000	317.031	10.0443	395.184	2.15047	8.37354	0.211395
1500	304.076	16.9447	394.93	2.29911	8.85527	0.323144
Col::BHAC#1	359.991	35.0947	397.45	2.4413	2.78956	3.09803
0	406.452	4.88037	400.283	0.0860192	-0.815145	0.0866037
10	399.685	2.1342	399.992	0.0746311	-0.4681	0.156303
20	393.224	1.56584	399.677	0.0654882	-0.096769	0.117725
30	387.585	2.82009	399.417	0.075002	0.25741	0.146697
40	382.494	3.80183	399.189	0.0948984	0.574618	0.152675
50	379.761	4.89706	398.996	0.130428	0.781276	0.201669
75	369.806	6.75418	398.409	0.198432	1.53196	0.278896
100	359.753	6.87282	397.984	0.278784	2.14461	0.315953
200	338.402	8.87109	396.107	0.410674	4.48905	0.393685
500	307.591	10.0274	394.488	0.551346	6.70745	0.310179
750	311.546	10.5191	394.218	0.706312	6.97475	0.340815
1000	329.604	4.75258	394.123	0.823866	6.9541	0.382448
1500	313.977	15.2375	393.97	0.936628	7.22903	0.356668
Col::BHAC#2	371.468	25.2225	399.001	1.13381	2.37013	2.724
0	403.617	2.08857	400.055	0.013301	-0.799648	0.0813816
10	398.563	2.96907	399.937	0.103323	-0.45774	0.158595
20	392.787	1.52086	399.828	0.153208	-0.0397636	0.115457
30	389.402	3.49191	399.725	0.257645	0.250934	0.313888
40	388.572	3.46771	399.625	0.310791	0.351037	0.337285
50	379.56	1.93458	399.537	0.375354	0.930043	0.230352
75	375.712	3.90553	399.329	0.50081	1.38659	0.498664
100	379.031	6.44788	399.137	0.634288	1.62628	0.801535
200	323.877	28.8202	398.57	1.12134	3.62657	1.43026
500	350.585	4.64657	397.939	1.27069	5.49261	0.919412
750	347.72	2.42718	397.82	1.26202	6.15442	0.539031
1000	357.314	7.51142	397.799	1.29166	5.68303	0.888418
1500	342.335	8.86896	397.713	1.28583	6.60734	0.424894
ggt1-1	371.838	24.1509	398.388	1.70569	2.38028	2.78517
0	404.351	3.05754	400.191	0.155086	-0.943726	0.213716
10	399.177	1.54558	399.98	0.0631242	-0.558819	0.0875621
20	394.412	1.59489	399.773	0.0953695	-0.185059	0.115375
30	391.084	1.47438	399.584	0.185038	0.0943732	0.109988
40	387.872	1.72811	399.427	0.261738	0.391011	0.138328
50	384.953	2.67696	399.3	0.298772	0.669474	0.204968
75	377.276	3.32811	398.918	0.463522	1.4276	0.150682
100	374.301	2.59008	398.687	0.591678	1.84054	0.166444
200	357.173	11.3833	397.704	1.04655	3.56138	0.550353
500	340.768	5.91729	396.545	1.5169	5.85485	0.26016
750	343.123	2.82013	396.388	1.54674	6.15685	0.371786
1000	341.642	6.61435	396.319	1.58104	6.2271	0.115624
1500	337.757	4.25814	396.221	1.64276	6.40812	0.235294
ggt1-1::BHAC#1	365.922	28.54	398.222	1.5862	2.58683	2.78796
0	402.878	2.85505	400.15	0.122374	-0.793681	0.226855
10	396.765	3.33897	399.899	0.122807	-0.369293	0.261693
20	392.227	3.5352	399.731	0.0899458	-0.0235821	0.269847
30	389.042	3.38466	399.541	0.0738422	0.216794	0.258731
40	384.401	3.958	399.334	0.0641164	0.598871	0.292453
50	380.073	4.33789	399.187	0.0345965	0.95891	0.3245
75	373.95	4.43975	398.743	0.0886999	1.58711	0.307523
100	371.619	2.95948	398.475	0.109162	2.04518	0.339953
200	330.906	24.4959	397.309	0.190462	4.406	0.697716
500	330.045	9.81152	396.286	0.370074	6.02029	0.472248
750	335.404	4.77816	396.172	0.375305	6.23919	0.478975
1000	340.498	2.98568	396.08	0.403886	6.24253	0.420785
1500	329.183	13.4986	395.984	0.56002	6.50053	0.458828
ggt1-1::BHAC#2	372.811	31.8166	398.875	1.29033	2.14925	2.71815
0	402.969	0.938061	400.094	0.090813	-1.10775	0.223279
10	396.051	4.95893	399.951	0.0399364	-0.462441	0.58043
20	395.21	1.75458	399.832	0.0761643	-0.356924	0.238185
30	392.533	2.56815	399.712	0.121845	-0.0961929	0.307411
40	390.241	2.78876	399.624	0.210272	0.182395	0.315539
50	385.505	8.18844	399.514	0.255537	0.595379	0.663241
75	382.317	4.10316	399.25	0.457048	1.1006	0.429893
100	380.477	3.15124	399.082	0.536042	1.53498	0.52977
200	359.026	9.91124	398.376	0.952269	3.71973	0.95774
500	350.103	7.45824	397.668	1.40612	5.35142	0.631586
750	357.899	9.27412	397.45	1.43542	5.37105	1.33421
1000	343.387	29.9682	397.49	1.5372	5.80083	0.649161
1500	310.829	66.9414	397.334	1.5613	6.30717	0.477603
