# Supplementary material for: A synthetic C4 shuttle via the β-hydroxyaspartate cycle in C3 plants
Source: Proc Natl Acad Sci U S A. 2021 May 17;118(21):e2022307118. doi: 10.1073/pnas.2022307118 (PMC8166194; doi:10.1073/pnas.2022307118)
Supplement: Supplementary File [file pnas.2022307118.sd07.xlsx]

## Sheet: Tabelle1
Ext. Data 7: Metabolite levels of phosphorylated intermediates and glyoxylate in air-grown plants. Shown is mean and standard deviation of ≥ 3 replicates.
Metabolite		Col-0	Col::BHAC#1	Col::BHAC#2	ggt1-1	ggt1-1::BHAC#1	ggt1-1::BHAC#2
2-PG	Mean	133.046	76.6685	95.451	103.713	125.58	96.8717
	SD	31.1986	12.5751	14.9421	28.5233	8.02879	22.9676
3-PG	Mean	1412.9	822.702	925.258	941.498	741.701	769.282
	SD	253.8	101.806	102.799	131.185	66.8284	165.446
R5P	Mean	37.1886	35.4416	29.1838	27.3728	57.8559	53.7026
	SD	5.28073	3.16041	11.7201	0.931883	33.3897	39.1694
S7P	Mean	262.349	184.235	148.824	72.612	140.816	151.191
	SD	25.9946	18.5251	37.3264	12.6985	35.4785	65.1678
Glyoxylate	Mean	4.8063	2.88466	1.83036	56.4837	8.43043	5.90022
	SD	1.27854	0.18874	0.305017	5.75997	3.00124	5.10039
AMP	Mean	57.2071	43.5924	53.3169	56.597	59.8426	77.2789
	SD	7.00728	6.26114	11.2945	6.08572	23.6315	57.3729
ADP	Mean	135.693	109.593	144.143	130.458	138.45	153.849
	SD	17.7337	9.77868	21.2794	17.1335	23.7242	56.0986
ATP	Mean	150.773	248.818	297.754	346.221	330.781	360.646
	SD	8.2566	32.171	63.8004	51.7639	90.7991	156.665
Glucose-1-P	Mean	118.45	99.0093	115.508	179.389	147.937	174.033
	SD	12.0809	10.0122	15.7736	8.98274	38.9164	99.5468
Glucose-6-P	Mean	921.632	757.782	819.089	1512.09	840.852	835.177
	SD	87.916	94.0385	68.2373	173.565	125.117	288.19
Fructose-1,6BP	Mean	26.8757	50.0976	32.4884	98.3052	55.2596	46.2248
	SD	4.08853	7.29117	5.67298	28.1538	7.38708	10.5754
