# Supplementary material for: A synthetic C4 shuttle via the β-hydroxyaspartate cycle in C3 plants
Source: Proc Natl Acad Sci U S A. 2021 May 17;118(21):e2022307118. doi: 10.1073/pnas.2022307118 (PMC8166194; doi:10.1073/pnas.2022307118)
Supplement: Supplementary File [file pnas.2022307118.sd08.xlsx]

## Sheet: Tabelle1
Ext. Data 8 : Metabolome of ggt1-1 complementation lines with AGAT. Shown is mean and standard deviation (SD) of four biological replicates.
	Mean				SD
	Col-0	ggt1-1	ggt1-1::AGAT#1	ggt1-1::AGAT#2	Col-0	ggt1-1	ggt1-1::AGAT#1	ggt1-1::AGAT#2
alpha-Alanine	0.159759	0.918399	0.669479	0.86529	0.0978201	0.203694	0.121275	0.179333
alpha-Ketoglutarate	0.0746272	0.00659817	0.0238937	0.0257121	0.00525248	0.00585019	0.000666968	0.00273856
Asparagine	0.328726	0.492695	0.157118	0.220957	0.0687882	0.108783	0.0418273	0.0535393
Aspartate	0.8954	2.76264	1.75311	2.09418	0.0481394	0.282074	0.0638133	0.261446
Citrate+Isocitrate	0.201093	0.216684	0.289662	0.290984	0.0123079	0.0145116	0.0143769	0.0469573
Cysteine	0.0767821	0.0518279	0.115237	0.11769	0.0123595	0.00352436	0.00941761	0.0136621
Fructose	1.06702	0.959407	1.15894	1.23215	0.0237759	0.0303671	0.0425548	0.0869412
Fumarate	2.68914	1.34034	4.71621	4.86144	0.146423	0.0714405	0.375295	0.621095
Gaba	0.0130047	0.0134021	0.00734877	0.00874607	0.000494423	0.00263329	0.000226093	0.000691102
Glucose	0.607717	0.275662	0.0877713	0.0963884	0.642293	0.394868	0.0113685	0.0157029
Glutamate	3.02615	2.77811	2.57201	3.13813	0.429345	0.194904	0.132817	0.360841
Glycerate	0.109647	0.0423089	0.106267	0.113363	0.00622008	0.00197902	0.00247088	0.00886005
Glycine	6.5541	1.21032	3.41526	4.11293	1.64891	0.266675	0.136097	0.534697
Glycolate	0.0214518	0.0234592	0.0329586	0.0312135	0.00256225	0.00443761	0.00431756	0.00356763
Isoleucine	0.0257417	0.0292943	0.0252163	0.0550004	0.0247239	0.0136349	0.0123345	0.02275
Lysine	0.0365309	0.0676612	0.03389	0.0492579	0.0128954	0.0280926	0.0041377	0.0113626
Malate	0.537715	0.343426	1.33615	1.27414	0.0186974	0.020564	0.0569213	0.222969
Methionine	0.041688	0.151589	0.0596343	0.0684006	0.00239037	0.00919264	0.00369033	0.0128113
Myoinositol	0.459105	0.547989	0.647175	0.659345	0.0203655	0.0152088	0.0289329	0.0649192
Ornithine	0.155276	0.235736	0.0937401	0.130814	0.0250401	0.0840134	0.00749083	0.0295103
Phenylalanine	0.0524239	0.0513579	0.0443619	0.0520014	0.00491301	0.00500128	0.00221094	0.00847127
Proline	0.243454	0.134563	0.0879623	0.25667	0.333526	0.0613534	0.0526652	0.115635
Putrescine	0.418648	0.379647	0.054864	0.0622353	0.0354871	0.471711	0.00760391	0.00794111
Pyruvate	0.0197549	0.0257134	0.0426944	0.0417925	0.00103622	0.00106666	0.00339679	0.00577916
Serine	2.29147	0.219896	0.480642	0.670773	0.528672	0.0615709	0.107763	0.190045
Shikimate	0.0917749	0.0755011	0.106136	0.132391	0.0466186	0.015989	0.0331834	0.0209183
Succinate	0.0938098	0.0201954	0.0345983	0.0434481	0.0179844	0.00220812	0.00183024	0.01023
Sucrose	4.38394	7.33328	5.32754	6.16582	2.76854	2.26568	1.40004	2.34088
Threonine	0.245975	0.277585	0.259301	0.276753	0.0117918	0.0217016	0.0102069	0.0418516
Valine	0.103229	0.145479	0.13924	0.266571	0.0987682	0.0528108	0.057432	0.0988122
