# Supplementary material for: A synthetic C4 shuttle via the β-hydroxyaspartate cycle in C3 plants
Source: Proc Natl Acad Sci U S A. 2021 May 17;118(21):e2022307118. doi: 10.1073/pnas.2022307118 (PMC8166194; doi:10.1073/pnas.2022307118)
Supplement: Supplementary File [file pnas.2022307118.sd09.xlsx]

## Sheet: Tabelle1
Ext. Data 9: Enzymatic activity of AGAT and GGT in Arabidopsis rosette leaves of the ggt1-1 complemention lines . Shown mean and standard deviation (SD) of three biological replicates measured in technical triplicates.
Col-0	Mean	SD	Unit
AGAT	30.1444	5.43786	mU mg protein-1
GGT	139.256	10.3451	mU mg protein-1
ggt1-1
AGAT	46.9778	6.29618	mU mg protein-1
GGT	67.7333	9.3751	mU mg protein-1
ggt1-1::AGAT#1
AGAT	250.3	21.2151	mU mg protein-1
GGT	41.8444	4.64842	mU mg protein-1
ggt1-1::AGAT#2
AGAT	195.111	11.1627	mU mg protein-1
GGT	42.9222	3.98616	mU mg protein-1
