# Supplementary material for: A synthetic C4 shuttle via the β-hydroxyaspartate cycle in C3 plants
Source: Proc Natl Acad Sci U S A. 2021 May 17;118(21):e2022307118. doi: 10.1073/pnas.2022307118 (PMC8166194; doi:10.1073/pnas.2022307118)
Supplement: Supplementary File [file pnas.2022307118.sd10.xlsx]

## Sheet: Tabelle1
Ext. Data 10 : O2-Dependency of CCP was measured at 4% O2. Shown is the mean ±SD of n ≥ 3.
	Assimilation [µmol CO2 m-1 s-1]												Ci [µbar]
	Mean						SD						Mean						SD
	Col-0	Col::BHAC#1	Col::BHAC#2	ggt1-1	ggt1-1::BHAC#1	ggt1-1::BHAC#2	Col-0	Col::BHAC#1	Col::BHAC#2	ggt1-1	ggt1-1::BHAC#1	ggt1-1::BHAC#2	Col-0	Col::BHAC#1	Col::BHAC#2	ggt1-1	ggt1-1::BHAC#1	ggt1-1::BHAC#2	Col-0	Col::BHAC#1	Col::BHAC#2	ggt1-1	ggt1-1::BHAC#1	ggt1-1::BHAC#2
4% O2
10	-0.379677	-0.464126	-0.537405	-0.568355	-0.588682	-0.624305	0.249005	0.126305	0.20907	0.171376	0.266637	0.173349	11.8321	11.9271	12.6667	12.4643	12.5862	13.2129	1.284	0.584211	0.656482	0.574836	1.14099	0.914379
20	0.270354	0.0718248	-0.0686649	0.0724606	0.0411469	-0.296229	0.244776	0.0673041	0.0125222	0.0752222	0.0808844	0.298961	17.7921	19.15	19.966	19.2169	19.3337	21.2915	1.85196	0.242922	0.103277	0.367489	0.376213	1.77688
30	0.525731	0.700604	0.400854	0.460492	0.525838	0.400704	0.351355	0.138352	0.0973224	0.146591	0.0303386	0.0710877	26.3017	25.906	27.0036	26.8884	26.66	27.0494	1.92766	0.833987	0.460766	0.517275	0.355649	0.125881
40	1.09557	1.15165	0.786871	0.952849	0.915245	0.688566	0.137174	0.32849	0.0801865	0.293926	0.1004	0.15636	32.1904	33.2432	34.4213	34.0454	34.3257	35.0846	1.22294	1.84673	0.723939	0.894381	0.760059	0.387879
50	1.50843	1.73994	1.11284	1.47004	1.37093	1.0202	0.219952	0.196424	0.20017	0.166974	0.0650011	0.142547	39.1403	39.8173	42.093	40.5672	41.5845	42.6183	1.16437	1.84551	0.980314	1.56579	1.003	1.10794
75	2.58018	3.02229	1.98598	2.65599	2.46703	2.11583	0.395515	0.239342	0.281361	0.399032	0.153951	0.394496	56.0663	56.9761	60.8334	57.5151	60.0835	60.3981	1.95847	2.84195	1.31626	2.83547	1.16284	0.573541
100	3.50719	4.14425	2.77062	3.62118	3.50433	2.90334	0.463487	0.331012	0.167486	0.617872	0.190613	0.513757	73.3217	74.0022	79.6558	74.8898	78.487	79.2016	2.2059	4.77437	2.30042	3.84385	2.17206	2.24305
200	7.85506	8.79256	6.22962	7.7679	7.64253	6.55112	0.841813	0.70129	0.739958	1.54028	0.250399	0.791599	138.644	142.085	154.563	143.409	153.031	152.595	8.41938	11.6579	5.10501	9.80501	4.74739	4.85465
400	15.9442	17.3052	12.409	15.4027	15.0588	13.3583	1.95232	1.37155	0.97437	3.17193	0.545496	1.6217	277.927	282.613	313.785	286.085	307.945	305.798	18.6534	29.4507	5.68656	27.4198	10.6198	9.65778
